# Supplementary material for: The economic and social value of spa tourism: The case of balneotherapy in Maresme, Spain
Source: PLoS One. 2022 Jan 31;17(1):e0262428. doi: 10.1371/journal.pone.0262428 (PMC8803250; doi:10.1371/journal.pone.0262428)
Supplement: S1 File — (ZIP) [file pone.0262428.s001.zip]

Archive with 4 entries (4 files):
- 1. Enquesta Arenys.docx
- 1. Survey Arenys.docx
- 2. Enquesta Caldes.docx
- 2. Survey Caldes.docx
